# Supplementary material for: Kinetics and mechanism of sequential ring methyl C–H activation in cyclopentadienyl rhodium(iii) complexes
Source: Dalton Trans. 2022 Aug 31;51(42):16070–81. doi: 10.1039/d2dt02079c (PMC9623609; doi:10.1039/d2dt02079c)
Supplement: DT-051-D2DT02079C-s004 [file DT-051-D2DT02079C-s004.pdb]

TITLE       Required
REMARK   1 File created by GaussView 6.0.16
HETATM    1 Rh           0       0.187  -0.312   0.559                      Rh
HETATM    2  O           0       1.096  -0.503   2.375                       O
HETATM    3  N           0       2.004  -0.868  -0.344                       N
HETATM    4  C           0       2.372  -2.153  -0.590                       C
HETATM    5  H           0       1.683  -2.929  -0.264                       H
HETATM    6  C           0       3.593  -2.475  -1.224                       C
HETATM    7  H           0       3.849  -3.518  -1.405                       H
HETATM    8  C           0       4.458  -1.422  -1.608                       C
HETATM    9  H           0       5.406  -1.633  -2.103                       H
HETATM   10  C           0       4.082  -0.087  -1.332                       C
HETATM   11  H           0       4.742   0.734  -1.605                       H
HETATM   12  C           0       2.845   0.160  -0.691                       C
HETATM   13  C           0      -1.667  -1.235   1.439                       C
HETATM   14  C           0      -1.196  -2.025   0.318                       C
HETATM   15  C           0      -1.295  -1.188  -0.896                       C
HETATM   16  C           0      -1.012  -1.662  -2.307                       C
HETATM   17  H           0      -1.883  -2.216  -2.699                       H
HETATM   18  H           0      -0.146  -2.339  -2.345                       H
HETATM   19  H           0      -0.815  -0.818  -2.984                       H
HETATM   20  C           0      -0.876  -3.506   0.364                       C
HETATM   21  H           0      -1.807  -4.091   0.465                       H
HETATM   22  H           0      -0.232  -3.757   1.221                       H
HETATM   23  H           0      -0.380  -3.844  -0.558                       H
HETATM   24  C           0      -1.729  -1.687   2.879                       C
HETATM   25  H           0      -1.893  -2.773   2.945                       H
HETATM   26  H           0      -2.545  -1.177   3.414                       H
HETATM   27  N           0       1.151   1.542   0.334                       N
HETATM   28  C           0       0.646   2.722   0.783                       C
HETATM   29  H           0      -0.301   2.676   1.315                       H
HETATM   30  C           0       1.319   3.948   0.585                       C
HETATM   31  H           0       0.880   4.871   0.959                       H
HETATM   32  C           0       2.559   3.940  -0.098                       C
HETATM   33  H           0       3.104   4.868  -0.272                       H
HETATM   34  C           0       3.092   2.709  -0.545                       C
HETATM   35  H           0       4.050   2.683  -1.059                       H
HETATM   36  C           0       2.364   1.519  -0.309                       C
HETATM   37  C           0      -1.949   0.106   0.962                       C
HETATM   38  C           0      -1.760   0.115  -0.502                       C
HETATM   39  C           0      -2.071   1.286  -1.410                       C
HETATM   40  H           0      -3.165   1.369  -1.540                       H
HETATM   41  H           0      -1.714   2.237  -0.984                       H
HETATM   42  H           0      -1.607   1.162  -2.399                       H
HETATM   43  C           0      -2.546   1.223   1.796                       C
HETATM   44  H           0      -3.604   1.001   2.022                       H
HETATM   45  H           0      -2.019   1.343   2.754                       H
HETATM   46  H           0      -2.525   2.184   1.260                       H
HETATM   47  H           0      -0.775  -1.445   3.380                       H
HETATM   48  H           0       2.024  -0.177   2.366                       H
HETATM   49  O           0      -5.428   1.430  -1.419                       O
HETATM   50  C           0      -6.332   0.489  -2.091                       C
HETATM   51  H           0      -5.690  -0.246  -2.595                       H
HETATM   52  H           0      -6.980  -0.031  -1.365                       H
HETATM   53  H           0      -6.956   1.003  -2.843                       H
HETATM   54  H           0      -5.937   2.123  -0.946                       H
END
CONECT    2   48
CONECT    3    4   12
CONECT    4    3    5    6
CONECT    5    4
CONECT    6    4    7    8
CONECT    7    6
CONECT    8    6    9   10
CONECT    9    8
CONECT   10    8   11   12
CONECT   11   10
CONECT   12    3   10   36
CONECT   13   14   24   37
CONECT   14   13   15   20
CONECT   15   14   16   38
CONECT   16   15   17   18   19
CONECT   17   16
CONECT   18   16
CONECT   19   16
CONECT   20   14   21   22   23
CONECT   21   20
CONECT   22   20
CONECT   23   20
CONECT   24   13   25   26   47
CONECT   25   24
CONECT   26   24
CONECT   27   28   36
CONECT   28   27   29   30
CONECT   29   28
CONECT   30   28   31   32
CONECT   31   30
CONECT   32   30   33   34
CONECT   33   32
CONECT   34   32   35   36
CONECT   35   34
CONECT   36   27   12   34
CONECT   37   13   38   43
CONECT   38   15   37   39
CONECT   39   38   40   41   42
CONECT   40   39
CONECT   41   39
CONECT   42   39
CONECT   43   37   44   45   46
CONECT   44   43
CONECT   45   43
CONECT   46   43
CONECT   47   24
CONECT   48    2
CONECT   49   50   54
CONECT   50   49   51   52   53
CONECT   51   50
CONECT   52   50
CONECT   53   50
CONECT   54   49
