# Supplementary material for: Kinetics and mechanism of sequential ring methyl C–H activation in cyclopentadienyl rhodium(iii) complexes
Source: Dalton Trans. 2022 Aug 31;51(42):16070–81. doi: 10.1039/d2dt02079c (PMC9623609; doi:10.1039/d2dt02079c)
Supplement: DT-051-D2DT02079C-s006 [file DT-051-D2DT02079C-s006.pdb]

TITLE      Required
REMARK   1 File created by GaussView 6.0.16
HETATM    1 Rh           0      -0.597   0.005  -0.220                      Rh
HETATM    2  N           0       1.052   1.197  -0.318                       N
HETATM    3  C           0       1.031   2.545  -0.636                       C
HETATM    4  H           0       0.049   2.963  -0.872                       H
HETATM    5  C           0       2.185   3.312  -0.743                       C
HETATM    6  H           0       2.135   4.362  -1.025                       H
HETATM    7  C           0       3.457   2.621  -0.597                       C
HETATM    8  H           0       4.382   3.140  -0.860                       H
HETATM    9  C           0       3.509   1.304  -0.180                       C
HETATM   10  H           0       4.453   0.761  -0.131                       H
HETATM   11  C           0       2.244   0.636   0.312                       C
HETATM   12  C           0      -2.851  -0.241  -0.113                       C
HETATM   13  C           0      -2.453   1.161   0.146                       C
HETATM   14  C           0      -1.660   1.175   1.359                       C
HETATM   15  C           0      -1.100   2.379   2.083                       C
HETATM   16  H           0      -1.711   2.580   2.980                       H
HETATM   17  H           0      -1.114   3.281   1.457                       H
HETATM   18  H           0      -0.066   2.193   2.404                       H
HETATM   19  C           0      -2.955   2.357  -0.637                       C
HETATM   20  H           0      -4.013   2.561  -0.395                       H
HETATM   21  H           0      -2.886   2.187  -1.722                       H
HETATM   22  H           0      -2.382   3.265  -0.397                       H
HETATM   23  C           0      -3.774  -0.672  -1.232                       C
HETATM   24  H           0      -4.823  -0.494  -0.939                       H
HETATM   25  H           0      -3.672  -1.743  -1.462                       H
HETATM   26  N           0       0.963  -1.401  -0.168                       N
HETATM   27  C           0       0.809  -2.746  -0.346                       C
HETATM   28  H           0      -0.192  -3.090  -0.600                       H
HETATM   29  C           0       1.885  -3.645  -0.210                       C
HETATM   30  H           0       1.728  -4.712  -0.361                       H
HETATM   31  C           0       3.160  -3.124   0.138                       C
HETATM   32  H           0       4.013  -3.791   0.269                       H
HETATM   33  C           0       3.312  -1.731   0.312                       C
HETATM   34  H           0       4.274  -1.307   0.592                       H
HETATM   35  C           0       2.192  -0.884   0.138                       C
HETATM   36  C           0      -2.254  -1.077   0.886                       C
HETATM   37  C           0      -1.447  -0.209   1.775                       C
HETATM   38  C           0      -0.694  -0.641   3.015                       C
HETATM   39  H           0      -1.287  -0.416   3.919                       H
HETATM   40  H           0      -0.494  -1.722   3.008                       H
HETATM   41  H           0       0.271  -0.117   3.085                       H
HETATM   42  C           0      -2.463  -2.566   1.069                       C
HETATM   43  H           0      -3.301  -2.742   1.765                       H
HETATM   44  H           0      -2.713  -3.067   0.121                       H
HETATM   45  H           0      -1.576  -3.053   1.500                       H
HETATM   46  H           0       0.510   0.624  -2.498                       H
HETATM   47  O           0      -0.329   0.123  -2.376                       O
HETATM   48  C           0      -0.564  -0.909  -3.398                       C
HETATM   49  H           0      -1.575  -1.296  -3.221                       H
HETATM   50  H           0      -0.512  -0.452  -4.397                       H
HETATM   51  H           0       0.176  -1.719  -3.306                       H
HETATM   52  H           0      -3.590  -0.095  -2.151                       H
HETATM   53  O           0       2.143   0.787   1.822                       O
HETATM   54  H           0       2.719   1.536   2.099                       H
END
CONECT    1    2   12   13   36
CONECT    1   47   14   26   37
CONECT    2    1    3   11
CONECT    3    2    4    5
CONECT    4    3
CONECT    5    3    6    7
CONECT    6    5
CONECT    7    5    8    9
CONECT    8    7
CONECT    9    7   10   11
CONECT   10    9
CONECT   11    2    9   35   53
CONECT   12   13   23   36    1
CONECT   13   12   14   19    1
CONECT   14   13   15   37    1
CONECT   15   14   16   17   18
CONECT   16   15
CONECT   17   15
CONECT   18   15
CONECT   19   13   20   21   22
CONECT   20   19
CONECT   21   19
CONECT   22   19
CONECT   23   12   24   25   52
CONECT   24   23
CONECT   25   23
CONECT   26   27   35    1
CONECT   27   26   28   29
CONECT   28   27
CONECT   29   27   30   31
CONECT   30   29
CONECT   31   29   32   33
CONECT   32   31
CONECT   33   31   34   35
CONECT   34   33
CONECT   35   33   11   26
CONECT   36   12   37   42    1
CONECT   37   36   14   38    1
CONECT   38   37   39   40   41
CONECT   39   38
CONECT   40   38
CONECT   41   38
CONECT   42   36   43   44   45
CONECT   43   42
CONECT   44   42
CONECT   45   42
CONECT   46   47
CONECT   47   46   48    1
CONECT   48   47   49   50   51
CONECT   49   48
CONECT   50   48
CONECT   51   48
CONECT   52   23
CONECT   53   54   11
CONECT   54   53
